# Supplementary material for: A Comparative Study on the Lysosomal Cation Channel TMEM175 Using Automated Whole-Cell Patch-Clamp, Lysosomal Patch-Clamp, and Solid Supported Membrane-Based Electrophysiology: Functional Characterization and High-Throughput Screening Assay Development
Source: Int J Mol Sci. 2023 Aug 14;24(16):12788. doi: 10.3390/ijms241612788 (PMC10454728; doi:10.3390/ijms241612788)
Supplement: Supplementary file 1 [file ijms-24-12788-s001.zip]

Archive with 1 entries (1 files):
- ijms-2488520-supplementary.pdf
